# Supplementary material for: Immunity and Protective Efficacy of a Plant-Based Tobacco Mosaic Virus-like Nanoparticle Vaccine against Influenza a Virus in Mice
Source: Vaccines (Basel). 2024 Sep 26;12(10):1100. doi: 10.3390/vaccines12101100 (PMC11510914; doi:10.3390/vaccines12101100)
Supplement: Supplementary file 1 [file vaccines-12-01100-s001.zip]

Archive with 1 entries (1 files):
- vaccines-3154986-supplementary.pdf
